# Supplementary material for: A Comparative Analysis of the Anti-Tumor Activity of Sixteen Polysaccharide Fractions from Three Large Brown Seaweed, Sargassum horneri, Scytosiphon lomentaria, and Undaria pinnatifida
Source: Mar Drugs. 2024 Jul 16;22(7):316. doi: 10.3390/md22070316 (PMC11278018; doi:10.3390/md22070316)
Supplement: Supplementary file 1 [file marinedrugs-22-00316-s001.zip]

Archive with 1 entries (1 files):
- Figure S.pdf
